# Supplementary material for: A miRNA signature in endothelial cell-derived extracellular vesicles in tumor-bearing mice
Source: Sci Rep. 2019 Nov 14;9:16743. doi: 10.1038/s41598-019-52466-1 (PMC6856062; doi:10.1038/s41598-019-52466-1)
Supplement: Supplementary file 5 — Supplementary miRNA nanostring array [file 41598_2019_52466_MOESM5_ESM.xlsx]

## Sheet: Sheet1
	Control mouse endothelial cell EVs-1	Control mouse endothelial cell EVs-2	Control mouse endothelial cell EVs-3	Tumor-bearing mouse endothelial cell EVs-1	Tumor-bearing mouse endothelial cell EVs-2	Tumor-bearing mouse endothelial cell EVs-3
mmu-miR-2140	303.36	332.8	230.44	67.53	48.32	74.88
mmu-miR-125b-5p	1674.99	1658.19	1471.85	455.84	493.72	761.02
mmu-miR-1196	89.99	128.78	59.47	35	35	35
mmu-miR-466g	226.43	270.58	170.97	62.71	52.52	162.71
mmu-miR-376a	104.51	73.79	77.52	35	35	53.28
mmu-miR-187	72.57	91.16	52.04	35	35	38.88
mmu-miR-2183	66.77	70.9	60.53	35	35	43.2
mmu-miR-2132	59.51	68.01	108.32	35	41.32	59.76
mmu-miR-547	62.41	62.22	46.73	35	35	35
mmu-miR-1191	94.35	35	35	35	35	35
mmu-miR-30b	76.93	35	55.22	35	35	41.76
mmu-miR-202-5p	65.32	66.56	48.85	51.86	35	35.28
mmu-miR-2146	58.06	65.11	39.29	42.21	35	35
mmu-miR-101b	56.61	68.01	46.73	47.03	37.82	35
mmu-miR-1937c	178.53	157.72	103.01	62.71	68.63	189.35
mmu-miR-142-5p	368.67	377.65	334.51	381.07	214.3	197.99
mmu-miR-2133	258.36	292.28	247.43	174.86	176.48	250.55
mmu-miR-2145	63.86	57.88	38.23	45.83	35	41.04
mmu-miR-200b	256.91	227.17	203.89	262.89	126.76	136.08
mmu-miR-125a-5p	503.66	613.5	534.16	506.49	446.1	336.23
mmu-let-7f	91.44	105.63	135.93	96.47	67.93	97.92
mmu-miR-1937a+mmu-miR-1937b	558.81	703.21	530.97	308.72	347.35	783.34
mmu-miR-297c	56.61	35	35	35	35	35
mmu-miR-100	35	35	56.28	35	35.02	35
mmu-miR-1961	55.16	35	35	35	35	35
mmu-miR-568	65.32	35	35	44.62	35	35
mmu-miR-384-3p	35	53.54	35	35	35	35
mmu-miR-135a	58.06	35	54.16	56.68	35	35
mmu-let-7b	792.5	836.33	1047.08	788.68	876.09	701.98
mmu-miR-378	58.06	35	41.42	35	47.62	40.32
mmu-miR-1944	1005.86	1406.42	1193.63	1354.26	1107.19	872.61
mmu-miR-136	35	35	42.48	35	35	35
mmu-let-7c	542.85	709	970.62	613.82	690.51	789.82
mmu-miR-669f	35	35	43.54	35	35.02	37.44
mmu-miR-196b	35	35	40.35	35	35	35
mmu-miR-322	53.7	35	46.73	35	60.93	35
mmu-miR-31	35	35	38.23	35	35	35
mmu-miR-762	35	35	37.17	35	35	35
mmu-miR-16	544.3	502.09	586.19	355.75	571.45	696.94
mmu-miR-19a	35	35	35	35	35	35.28
mmu-miR-342-3p	35	35	35	35	36.42	35
mmu-miR-720	2673.6	3304.8	2972.38	2677.17	2792.14	3672.6
mmu-miR-103	35	35	35	35	35	38.88
mmu-let-7e	104.51	118.65	117.88	102.5	118.35	140.4
mmu-miR-1274a	35	35	35	35	35	43.92
mmu-miR-1949	35	35	35	35	35	45.36
mmu-miR-1224	177.08	199.68	238.94	256.86	294.13	126
mmu-miR-30a	35	35	35	35	35	47.52
mmu-miR-28	35	35	35	45.83	37.82	35
mmu-miR-15a	35	35	38.23	35	53.22	36
mmu-miR-191	35	35	35	48.24	37.12	35.28
mmu-let-7d	204.66	205.46	319.65	348.51	355.76	221.03
mmu-miR-99b	139.34	99.84	131.68	137.48	128.86	211.67
mmu-miR-15b	114.67	109.97	120	124.21	172.98	151.92
mmu-miR-2135	134.99	105.63	66.9	161.59	137.96	108.72
mmu-miR-2141	1145.21	1118.48	1663	2110.38	1907.65	1446.43
mmu-miR-350	35	35	35	43.41	62.33	45.36
mmu-miR-25	107.41	98.39	124.25	167.62	200.29	127.44
mmu-miR-2134	35	35	35	35	89.64	35
mmu-miR-23a	149.5	153.38	203.89	295.45	275.92	210.23
mmu-miR-148a	35	35	35	35	83.34	46.8
mmu-miR-21	85.64	50.64	113.63	43.41	135.16	228.95
mmu-miR-181a	55.16	70.9	74.34	151.95	93.84	83.52
mmu-let-7g	219.17	232.96	364.25	437.75	607.87	351.35
mmu-miR-29b	35	59.32	63.72	51.86	96.64	122.4
mmu-miR-106a+mmu-miR-17	85.64	108.52	140.18	151.95	222.7	206.63
mmu-miR-29a	134.99	154.82	253.8	247.22	343.15	378.71
mmu-miR-146a	129.18	147.59	185.84	242.39	268.22	324.71
mmu-miR-532-5p	35	35	35	78.39	62.33	51.12
mmu-miR-130a	35	35	54.16	56.68	80.54	92.16
mmu-miR-335-5p	35	35	35	57.88	70.73	72
mmu-miR-29c	35	35	38.23	53.06	74.23	81.36
mmu-let-7i	120.47	133.12	228.32	231.54	428.59	282.23
mmu-miR-10a	62.41	81.03	90.27	160.39	186.28	113.04
mmu-miR-22	304.81	321.22	429.03	899.63	928.61	398.15
mmu-miR-20a+mmu-miR-20b	104.51	108.52	183.72	268.92	423.69	168.47
mmu-miR-10b	203.2	205.46	256.99	612.61	573.55	424.07
mmu-miR-99a	97.25	91.16	91.33	280.98	255.61	164.15
mmu-miR-150	35	35	35	159.18	84.74	58.32
mmu-miR-27a	81.28	62.22	123.19	293.04	311.64	166.31
mmu-miR-30c	58.06	52.09	35	180.89	168.78	84.24
mmu-miR-151-5p	35	35	60.53	127.83	166.67	126
mmu-miR-126-3p	1349.86	1370.25	2099.46	5828.27	7298.65	4419.94
mmu-miR-126-5p	82.73	75.24	117.88	232.75	421.59	426.95
